# Supplementary material for: Identification of Key Genes Involved in Embryo Development and Differential Oil Accumulation in Two Contrasting Maize Genotypes
Source: Genes (Basel). 2019 Dec 1;10(12):993. doi: 10.3390/genes10120993 (PMC6947151; doi:10.3390/genes10120993)
Supplement: Supplementary file 1 [file genes-10-00993-s001.zip]

Archive with 1 entries (1 files):
- Supplementary data genes-revised(2).rar
